# Supplementary material for: GRK specificity and Gβγ dependency determines the potential of a GPCR for arrestin-biased agonism
Source: Commun Biol. 2024 Jul 3;7:802. doi: 10.1038/s42003-024-06490-1 (PMC11220067; doi:10.1038/s42003-024-06490-1)
Supplement: Supplementary file 4 — Supplementary Data 1 [file 42003_2024_6490_MOESM4_ESM.xlsx]

## Sheet: Fig. 1b
GRK2-mediated β-arrestin 2 recruitment to b2AR
Fig. 1b
	Iso [μM]	EV				GRK2				GRK2-D110A
	1	8.56739	13.9168	36.4374	28.6527	109.175	92.8587	97.9667		122.753	82.6914	107.715
	0	6.71256	17.2845	42.7802	26.5391	90.6393	83.5029	92.364		121.576	95.6431	112.97
	-0.52288	1.10394	25.3662	28.8418	30.9666	91.2125	79.6499	102.325		95.3731	75.7781	92.2825
	-1	-6.42922	3.67452	28.9475	20.4123	69.8752	63.1799	64.5388		44.9724	53.6511	66.284
	-1.52288	-4.67952	24.4268	26.9382	8.14059	58.3967	39.8125	37.8255		37.7314	28.7168	44.7999
	-2	-8.75214	2.36247	20.8504	9.39766	29.3098	12.0708	4.42814		12.662	11.856	11.8325
	-3	-7.85605	-0.218816	5.32864	2.74623	15.1563	-3.02132	-7.89689		-2.2278	2.72906	5.94563

## Sheet: Fig. 1c
GRK2-mediated β-arrestin 2 recruitment to b2AR
Fig. 1c
	Iso [μM]	EV				GRK2-CAAX				GRK2-D110A-CAAX
	1	8.55092	13.89	36.3673	28.5976	112.336	87.1583	90.1358	110.37	106.768	90.9425	85.8481	104.121
	0	6.69965	17.2512	42.6979	26.4881	106	80.9351	93.7526	112.084	85.4474	85.093	80.9132	123.927
	-0.52288	1.10182	25.3174	28.7864	30.907	99.0116	74.1512	98.2664	125.503	89.0701	83.9953	77.5993	99.4779
	-1	-6.41686	3.66745	28.8919	20.3731	78.9514	58.3476	82.7675	79.1182	86.3545	52.0959	65.4491	85.4737
	-1.52288	-4.67052	24.3798	26.8864	8.12494	72.931	18.3665	64.771	34.7357	51.4193	46.5292	38.9017	50.6871
	-2	-8.73531	2.35793	20.8103	9.37959	39.2979	19.6573	37.9395	21.6062	21.8384	17.2293	22.129	31.6031
	-3	-7.84094	-0.218395	5.31839	2.74095	-2.95226	-2.51721	9.06628	-3.59681	1.67614	6.47232	-3.48358	-4.66488

## Sheet: Fig. 1d
GRK2-mediated β-arrestin 2 recruitment to b2AR
Fig. 1d
	Iso [μM]	EV				GRK2				GRK2-R587Q
	1	8.56739	13.9168	36.4374	28.6527	109.175	92.8587	97.9667		20.7333	32.8326	37.8183	32.2114
	0	6.71256	17.2845	42.7802	26.5391	90.6393	83.5029	92.364		18.488	32.8201	31.3111	41.6069
	-0.52288	1.10394	25.3662	28.8418	30.9666	91.2125	79.6499	102.325		19.0789	27.5838	20.2363	43.196
	-1	-6.42922	3.67452	28.9475	20.4123	69.8752	63.1799	64.5388		8.29662	17.8454	17.86	31.0929
	-1.52288	-4.67952	24.4268	26.9382	8.14059	58.3967	39.8125	37.8255		3.59144	8.84856	10.3135	16.7113
	-2	-8.75214	2.36247	20.8504	9.39766	29.3098	12.0708	4.42814		3.27633	3.40415	1.76333	15.8038
	-3	-7.85605	-0.218816	5.32864	2.74623	15.1563	-3.02132	-7.89689		-13.7957	11.1636	1.76803	0.864028

## Sheet: Fig. 1e
GRK2-mediated β-arrestin 2 recruitment to b2AR
Fig. 1e
	Iso [μM]	EV				GRK2-CAAX				GRK2-R587Q-CAAX
	1	8.55092	13.89	36.3673	28.5976	112.336	87.1583	90.1358	110.37	101.22	68.7077	87.9106	71.6654
	0	6.69965	17.2512	42.6979	26.4881	106	80.9351	93.7526	112.084	94.8621	62.878	87.5684	64.9279
	-0.52288	1.10182	25.3174	28.7864	30.907	99.0116	74.1512	98.2664	125.503	77.8977	67.5287	72.673	63.1328
	-1	-6.41686	3.66745	28.8919	20.3731	78.9514	58.3476	82.7675	79.1182	81.433	27.9359	60.7772	35.7626
	-1.52288	-4.67052	24.3798	26.8864	8.12494	72.931	18.3665	64.771	34.7357	36.5752	17.2993	27.3813	23.7284
	-2	-8.73531	2.35793	20.8103	9.37959	39.2979	19.6573	37.9395	21.6062	17.8224	6.14085	9.86611	-3.44833
	-3	-7.84094	-0.218395	5.31839	2.74095	-2.95226	-2.51721	9.06628	-3.59681	7.42238	-0.438125	2.08918	-9.07344

## Sheet: Fig. 1f
GRK2-mediated β-arrestin 2 recruitment to b2AR
Fig. 1f
	Iso [μM]	EV				GRK2				GRK2-D110A,R587Q
	1	8.56739	13.9168	36.4374	28.6527	109.175	92.8587	97.9667		36.834	33.3933	21.5874	34.5296
	0	6.71256	17.2845	42.7802	26.5391	90.6393	83.5029	92.364		38.715	22.6924	13.4141	32.3454
	-0.52288	1.10394	25.3662	28.8418	30.9666	91.2125	79.6499	102.325		40.801	29.0707	10.5084	28.0927
	-1	-6.42922	3.67452	28.9475	20.4123	69.8752	63.1799	64.5388		15.3	28.3017	11.047	25.5398
	-1.52288	-4.67952	24.4268	26.9382	8.14059	58.3967	39.8125	37.8255		4.3661	10.6858	10.0428	9.19511
	-2	-8.75214	2.36247	20.8504	9.39766	29.3098	12.0708	4.42814		8.3401	17.0734	3.85441	10.9402
	-3	-7.85605	-0.218816	5.32864	2.74623	15.1563	-3.02132	-7.89689		-2.00728	-1.18939	-2.57244	5.76911

## Sheet: Fig. 1g
GRK2-mediated β-arrestin 2 recruitment to b2AR
Fig. 1g
	Iso [μM]	EV				GRK2-CAAX				GRK2-D110A,R587Q-CAAX
	1	8.55092	13.89	36.3673	28.5976	112.336	87.1583	90.1358	110.37	94.0423	72.1815	67.4617	104.525
	0	6.69965	17.2512	42.6979	26.4881	106	80.9351	93.7526	112.084	90.2015	66.4308	69.3001	99.0138
	-0.52288	1.10182	25.3174	28.7864	30.907	99.0116	74.1512	98.2664	125.503	67.5893	59.6393	60.5595	85.6225
	-1	-6.41686	3.66745	28.8919	20.3731	78.9514	58.3476	82.7675	79.1182	53.6722	43.4695	46.2801	53.0344
	-1.52288	-4.67052	24.3798	26.8864	8.12494	72.931	18.3665	64.771	34.7357	31.5274	20.2013	22.7897	33.7723
	-2	-8.73531	2.35793	20.8103	9.37959	39.2979	19.6573	37.9395	21.6062	19.0322	16.1053	0.563065	17.1613
	-3	-7.84094	-0.218395	5.31839	2.74095	-2.95226	-2.51721	9.06628	-3.59681	2.2602	0.393014	-4.1424	1.48918

## Sheet: Fig. 1h
GRK2-mediated β-arrestin 2 recruitment to b2AR
Fig. 1h
	EV				GRK2				GRK2-D110A				GRK2-R587Q				GRK2-D110A,R587Q
	8.56739	13.9168	36.4374	28.6527	109.175	92.8587	97.9667		122.753	82.6914	107.715		20.7333	32.8326	37.8183	32.2114	36.834	33.3933	21.5874	34.5296

## Sheet: Fig. 1i
GRK2-mediated β-arrestin 2 recruitment to b2AR
Fig. 1i
	EV				GRK2-CAAX				GRK2-D110A-CAAX				GRK2-R587Q-CAAX				GRK2-D110A,R587Q-CAAX
	8.55092	13.89	36.3673	28.5976	112.336	87.1583	90.1358	110.37	106.768	90.9425	85.8481	104.121	101.22	68.7077	87.9106	71.6654	94.0423	72.1815	67.4617	104.525
