# Supplementary material for: GRK specificity and Gβγ dependency determines the potential of a GPCR for arrestin-biased agonism
Source: Commun Biol. 2024 Jul 3;7:802. doi: 10.1038/s42003-024-06490-1 (PMC11220067; doi:10.1038/s42003-024-06490-1)
Supplement: Supplementary file 5 — Supplementary Data 2 [file 42003_2024_6490_MOESM5_ESM.xlsx]

## Sheet: Fig. 2a
GRK2-mediated β-arrestin 2 recruitment to M2R
Fig. 2a
	EV			GRK2			GRK2-D110A			GRK2-R587Q			GRK2-D110A,R587Q
	12.0852	17.701	22.0732	86.261	96.0573	117.682	108.551	120.028	135.07	17.0676	26.0802	28.4717	30.9346	63.5644	51.2125

## Sheet: Fig. 2b
GRK2-mediated β-arrestin 2 recruitment to M2R
Fig. 2b
	EV			GRK2-CAAX			GRK2-D110A-CAAX			GRK2-R587Q-CAAX			GRK2-D110A,R587Q-CAAX
	25.1193	36.7918	45.8796	94.4415	112.356	93.2051	111.894	79.8339	106.076	131.075	77.2012	78.6407	169.403	126.799	152.981

## Sheet: Fig. 2c
GRK2-mediated β-arrestin 2 recruitment to M5R
Fig. 2c
	EV							GRK2							GRK2-D110A							GRK2-R587Q							GRK2-D110A,R587Q
	-2.6751	-3.58752	-1.42508	5.45741	-2.53625	7.76107	5.05918	129.085	97.49	122.459	116.567	86.0971	46.872	101.43	100.46	120.573	104.252	91.6582	43.2023	73.6985		52.5731	38.3383	66.89	29.0854	26.9971	40.1367		17.1769	12.544	30.9099	12.4146	21.456	31.6615

## Sheet: Fig. 2d
GRK2-mediated β-arrestin 2 recruitment to M5R
Fig. 2d
	EV							GRK2-CAAX							GRK2-D110A-CAAX							GRK2-R587Q-CAAX							GRK2-D110A,R587Q-CAAX
	-9.34008	-12.5258	-4.97563	19.0545	-8.85528	27.0977	17.664	134.541	87.6867	60.8882	116.878				117.695	89.6324	142.789					135.957	130.124	72.4172	106.979				173.729	177.895	63.939	53.8539
