# Supplementary material for: GRK specificity and Gβγ dependency determines the potential of a GPCR for arrestin-biased agonism
Source: Commun Biol. 2024 Jul 3;7:802. doi: 10.1038/s42003-024-06490-1 (PMC11220067; doi:10.1038/s42003-024-06490-1)
Supplement: Supplementary file 6 — Supplementary Data 3 [file 42003_2024_6490_MOESM6_ESM.xlsx]

## Sheet: Fig. 3a
GRK3-mediated β-arrestin 2 recruitment to b2AR
Fig. 3a
	EV				GRK3				GRK3-D110A				GRK3-R587Q				GRK3-D110A,R587Q
	24.8316	24.8842	26.5816	42.7855	83.8327	100.021	73.388	142.748	111.562	54.0993	117.231		22.2317	31.4752	20.234	43.9499	22.2308	24.7813	29.5517	26.1393

## Sheet: Fig. 3b
GRK3-mediated β-arrestin 2 recruitment to b2AR
Fig. 3b
	EV				GRK3-CAAX				GRK3-D110A-CAAX				GRK3-R587Q-CAAX				GRK3-D110A,R587Q-CAAX
	28.8789	28.9401	30.9141	49.7591	105.361	113.478	78.0153	103.182	73.926	94.0576	72.5124	99.7446	80.679	74.7354	71.1743		52.6562	46.5265	43.8648	65.7048

## Sheet: Fig. 3c
GRK3-mediated β-arrestin 2 recruitment to M2R
Fig. 3c
	EV				GRK3				GRK3-D110A				GRK3-R587Q				GRK3-D110A,R587Q
	24.5491	19.5557	5.0928	22.273	100.989	56.169	95.7253	147.117	63.0245	61.6216	76.9477	119.461	4.66347	-4.88351	15.2097	9.26369	52.6675	19.3349	20.6927

## Sheet: Fig. 3d
GRK3-mediated β-arrestin 2 recruitment to M2R
Fig. 3d
	EV				GRK3-CAAX				GRK3-D110A-CAAX				GRK3-R587Q-CAAX				GRK3-D110A,R587Q-CAAX
	30.9359	24.6434	6.41777	28.0677	101.204	69.2152	90.786	138.797	108.37	52.0956	82.4973	93.2684	56.1484	83.9146	71.6283		44.9875	27.3493	60.3637

## Sheet: Fig. 3e
GRK3-mediated β-arrestin 2 recruitment to M5R
Fig. 3e
	EV							GRK3							GRK3-D110A							GRK3-R587Q							GRK3-D110A,R587Q
	-1.62677	-2.57634	4.18085	-0.325849	-4.0119	9.23432	8.88318	121.316	116.598	60.9314	137.631	77.2244	86.2989		117.173	114.518	82.165	61.4988	64.8338			43.466	63.77	38.5196	49.6068	24.168			17.2862	9.00794	6.30752	9.70772	8.16398

## Sheet: Fig. 3f
GRK3-mediated β-arrestin 2 recruitment to M5R
Fig. 3f
	EV							GRK3-CAAX							GRK3-D110A-CAAX							GRK3-R587Q-CAAX							GRK3-D110A,R587Q-CAAX
	-2.64091	-4.18245	6.78722	-0.528986	-6.51294	14.9911	14.421	112.784	72.0428	59.0539	156.122				82.0349	66.3472	168.501	153.805				158.445	113.133	105.832	115.287				105.458	47.8891	31.6678	118.076
