# Supplementary material for: GRK specificity and Gβγ dependency determines the potential of a GPCR for arrestin-biased agonism
Source: Commun Biol. 2024 Jul 3;7:802. doi: 10.1038/s42003-024-06490-1 (PMC11220067; doi:10.1038/s42003-024-06490-1)
Supplement: Supplementary file 7 — Supplementary Data 4 [file 42003_2024_6490_MOESM7_ESM.xlsx]

## Sheet: Fig. 4b
β-arrestin2 recruitment to M5R under influence of bARK-CT
Fig. 4b
	log ACh [µM]	EV				0.5 µg Bark-CT			1 µg Bark-CT
	2	101.252	104.95	95.7232	98.0753	67.5124	77.7625	107.012	60.4995	55.7234	47.6185	60.8093
	1.47712	116.822	108.021	90.2453	89.4961	73.2469	70.9262	80.7882	52.3952	50.9785	60.3398	60.3398
	1		91.2817	76.742	87.4944		64.2193	84.7576		42.5663	48.3542	48.3542
	0.4771	86.7368	82.8301	72.3168	72.0606	47.9658	57.0532	52.7888	34.7891	33.4268	38.5501	38.5501
	0	65.6283	63.6324	48.936	58.9785	35.7311	39.8962	46.762	20.7914	19.1467	27.7031	27.7031
	-0.52288	37.1018	31.6813	35.65	20.8248	11.3778	13.8157	12.6701	5.56768	10.0354	13.474	13.474
	-2	2.87749	-0.135944	-3.07433	-0.56332	-0.306107	-2.80008	3.10619	-1.33719	-1.5841	1.46065	1.46065
