# Supplementary material for: GRK specificity and Gβγ dependency determines the potential of a GPCR for arrestin-biased agonism
Source: Commun Biol. 2024 Jul 3;7:802. doi: 10.1038/s42003-024-06490-1 (PMC11220067; doi:10.1038/s42003-024-06490-1)
Supplement: Supplementary file 8 — Supplementary Data 5 [file 42003_2024_6490_MOESM8_ESM.xlsx]

## Sheet: Fig. 5b
β-arrestin2 recruitment to M5R under influence of FR900359
Fig. 5b
	log ACh [µM]	Control			Control + 300nM FR900359			ΔQ-GRK
	2	87.2501	127.569	85.1807	7.48934	17.629	18.776	5.57494	4.50803	4.97608
	1	80.8867	125.605	82.2544	4.97433	15.177	15.0805	2.1151	4.57164	0.421888
	0.47712	54.7126	79.0051	60.6411	3.45955	12.2938	11.5493	1.7742	3.15962	-4.99895
	0	41.9797	61.9738	39.8849	1.68588	4.34538	7.0759	-4.90903	3.81342	-2.50462
	-0.52288	25.2064	37.3149	19.0928	-5.32166	0.722713	1.0316	0.707625	1.36585	-3.76298
	-1	4.15413	22.9716	7.1969	1.12424	-1.65844	4.00624	-2.36721	-0.212926	-6.7163
	-2	0.798988	1.65508	-2.45406	-0.048946	-0.344527	0.393473	0.501641	2.96866	-3.4703

## Sheet: Fig. 5d
M5R translocation to early endosomes under influence of FR900359
Fig. 5d
	ACh [µM]	Control			Control + 300nM FR900359			ΔQ-GRK
	2	86.7661	127.609	85.6292	17.4639	24.7645	13.9412	1.36564	4.54252	-4.61846
	1	76.5304	109.114	73.5595	16.9528	19.8502	8.07624	0.796595	2.39487	-4.17178
	0.47712	65.3584	103.784	60.6142	9.58624	20.0274	4.60174	-1.78835	6.9485	-9.2034
	0	43.6362	76.3887	45.8401	6.25108	9.09865	9.42858	0.940883	6.26863	-3.13932
	-0.52288	21.4526	46.5836	20.6296	6.74562	4.39941	4.15426	0.932863	-2.04172	0.447932
	-1	9.88064	23.8417	4.0233	5.91648	1.86131	3.50371	0.451803	1.89813	-4.1781
	-2	1.25941	6.59571	-7.85512	4.66815	2.53235	-7.20049	1.44377	1.16624	-2.61003
